# Supplementary material for: Light Quality-Dependent Regulation of Non-Photochemical Quenching in Tomato Plants
Source: Biology (Basel). 2021 Jul 28;10(8):721. doi: 10.3390/biology10080721 (PMC8389287; doi:10.3390/biology10080721)
Supplement: Supplementary file 1 [file biology-10-00721-s001.zip]

Archive with 1 entries (1 files):
- biology-1283447-supplementary.pdf
